# Supplementary material for: Modulation of Photosystem II Function in Celery via Foliar-Applied Salicylic Acid during Gradual Water Deficit Stress
Source: Int J Mol Sci. 2024 Jun 18;25(12):6721. doi: 10.3390/ijms25126721 (PMC11203862; doi:10.3390/ijms25126721)
Supplement: Supplementary file 1 [file ijms-25-06721-s001.zip]

Archive with 1 entries (1 files):
- ijms-3043165-supplementary.pdf
